# Supplementary material for: Two-Stage, In Silico Deconvolution of the Lymphocyte Compartment of the Peripheral Whole Blood Transcriptome in the Context of Acute Kidney Allograft Rejection
Source: PLoS One. 2014 Apr 14;9(4):e95224. doi: 10.1371/journal.pone.0095224 (PMC3986379; doi:10.1371/journal.pone.0095224)
Supplement: Table S1 — Subject Demographics. (XLS) [file pone.0095224.s006.xls]

## Sheet: K3c
		AR	NR
Subject Demographics	Number of subjects	24	24
	Mean age (s.d.)	47 (11)	47 (11)
	Male	17 (71%)	14 (58%)
Ethnicity	Asian	2 (8%)	3 (12%)
	Black	0 (0%)	0 (0%)
	Caucasian	22 (92%)	19 (79%)
	Hispanic	0 (0%)	0 (0%)
	Other	0 (0%)	2 (8%)
Donor Type	Living	15 (63%)	12 (71%)
	Deceased	9 (37%)	7 (29%)
